# Supplementary material for: Spectroelectrochemical and Theoretical Study of [Si(ttpy)2](PF6)4: A Potential Polychromatic Electrochromic Dye
Source: Molecules. 2022 Dec 3;27(23):8521. doi: 10.3390/molecules27238521 (PMC9738546; doi:10.3390/molecules27238521)
Supplement: Supplementary file 1 [file molecules-27-08521-s001.zip]

Archive with 6 entries (5 files):
- Formatted checkpoint files for all species/
- Formatted checkpoint files for all species/Si(bpy)3 - CH3CN - fchk data files.zip
- Formatted checkpoint files for all species/Si(bpy)3 - no solvent - fchk data files.zip
- Formatted checkpoint files for all species/Si(ttpy)2 - CH3CN - fchk data files.zip
- Formatted checkpoint files for all species/Si(ttpy)2 - no solvent - fchck data files.zip
- molecules-2068328-supplementary.pdf
